# Supplementary material for: Control theory for scanning probe microscopy revisited
Source: Beilstein J Nanotechnol. 2014 Mar 21;5:337–45. doi: 10.3762/bjnano.5.38 (PMC3999745; doi:10.3762/bjnano.5.38)
Supplement: File 1 — MATLAB code used to simulate the presented feedback model. [file Beilstein_J_Nanotechnol-05-337-s001.zip]

Archive with 2 entries (2 files):
- ReadMe.txt
- SimSPMFeedback.m
