# Supplementary material for: Control theory for scanning probe microscopy revisited
Source: Beilstein J Nanotechnol. 2014 Mar 21;5:337–45. doi: 10.3762/bjnano.5.38 (PMC3999745; doi:10.3762/bjnano.5.38)
Supplement: File 1 — MATLAB code used to simulate the presented feedback model. [file Beilstein_J_Nanotechnol-05-337-s001.zip › ReadMe.txt]

MATLAB and the MATLAB Symbolic Math Toolbox are required to run the following provided function. To run the code:

If you haven't already, unzip the archive containing the function.

Open MATLAB and navigate to the folder containing the extracted function.

In the command window run the following code:
doc SimSPMFeedback

Follow the instructions in the help file which opens after above line is executed.
